# Supplementary material for: 3-Aryl-5-aminobiphenyl Substituted [1,2,4]triazolo[4,3-c]quinazolines: Synthesis and Photophysical Properties
Source: Molecules. 2023 Feb 17;28(4):1937. doi: 10.3390/molecules28041937 (PMC9963873; doi:10.3390/molecules28041937)
Supplement: Supplementary file 1 [file molecules-28-01937-s001.zip]

Archive with 1 entries (1 files):
- molecules-2208975-supplementary.pdf
